# Supplementary material for: Routine blood tests and probability of cancer in patients referred with non-specific serious symptoms: a cohort study
Source: BMC Cancer. 2017 Dec 4;17:817. doi: 10.1186/s12885-017-3845-9 (PMC5715646; doi:10.1186/s12885-017-3845-9)
Supplement: Supplementary file 1 — An overview of the blood tests used in the triage function at Silkeborg Regional Hospital. Forty-eight different blood tests were used in the triage function. The highlighted blood tests represent the 28 blood tests included in the present study. Abbreviations: CRP: C-reactive protein; ESR: erythrocyte sedimentation rate; IgA: immunoglobulin A; IgG: immunoglobulin G; IgM: immunoglobulin M; MCHC: mean corpuscular haemoglobin concentration; ALT: alanine amino-transaminase; INR: international normalised ratio; LDH: lactate dehydrogenase; TSH: thyroid-stimulating hormone; HBA1C: glycated haemoglobin; sFLC: serum-free light chain κ/λ ratio; AFP: alpha-fetoprotein; hCG: human chorionic gonadotropin; PSA: prostate-specific antigen; CA-125: cancer antigen 125; ANA: antinuclear antibody. (XLSX 10 kb) [file 12885_2017_3845_MOESM1_ESM.xlsx]

## Sheet: Ark1
Inflammation	Haematology	Anaemia	Liver and metabolism	Endocrinology	Tumour markers	Other
CRP	White blood cell count	Haemoglobin	Albumin	TSH	M-protein	Hepatitis
ESR	Neutrophil count	Mean cell volume	ALT	Glucose	sFLC ratio	ANA
IgA	Eosinophil count	MCHC	Alkaline phosphatase	HbA1c	AFP
IgG	Basophil count	Red blood cells	Bilirubin		PSA (male)
IgM	Metamyelocyte count	Haematocrit	Amylase		hCG (male)
	Monocytes count	Reticulocytes	INR		CA-125 (female)
	Lymphocyte count	Ferritin	Creatinine
	Platelet count	Iron	Potassium
		Transferrin	Sodium
		Haptoglobin	Calcium total, corrected for albumin
		Cobolamin	LDH
		Folate	Uric acid
