# Supplementary material for: Routine blood tests and probability of cancer in patients referred with non-specific serious symptoms: a cohort study
Source: BMC Cancer. 2017 Dec 4;17:817. doi: 10.1186/s12885-017-3845-9 (PMC5715646; doi:10.1186/s12885-017-3845-9)
Supplement: Supplementary file 3 — Effect measure modification of gender and age on likelihood ratio of cancer. Pre-test probability of cancer: All patients = 12.2%; age-group 18–64 years = 5.9%, age-group ≥65 years = 18.0%, males = 15.1%, and females = 9.6%. Abbreviations: CRP: C-reactive protein, ESR: erythrocyte sedimentation rate; ALK: alanine aminotransaminase. (XLSX 14 kb) [file 12885_2017_3845_MOESM3_ESM.xlsx]

## Sheet: Ark1
Variable	Number of patients with abnormal test results	%	Likelihood ratio of cancer (95% CI)
Inflammation
High CRP
Age-group
18 - 64 years old	133	0.3	3.2 (2.3; 4.3)
≥65 years old	305	0.7	1.8 (1.5; 2.1)
Gender
Males	245	0.56	2.0 (1.7; 2.5)
Females	193	0.44	2.6 (2.0; 3.3)
High ESR
Age-group
18 - 64 years old	114	0.3	3.3 (2.3; 4.6)
≥65 years old	261	0.7	1.6 (1.3; 1.9)
Gender
Males	212	0.57	1.9 (1.6; 2.4)
Females	163	0.43	2.4 (1.9; 3.2)
Haematology
High WBC count
Age-group
18 - 64 years old	87	0.38	1.9(1.0; 3.5)
≥65 years old	139	0.62	1.5 (1.1; 2.1)
Gender
Males	111	0.49	1.4 (0.9; 2.1)
Females	115	0.51	2.3 (1.5; 3.4)
Low lymphocyte count
Age-group
18 - 64 years old	124	0.34	1.7 (1.0; 2.9)
≥65 years old	236	0.66	1.7 (1.3; 2.1)
Gender
Males	193	0.54	1.6 (1.2; 2.2)
Females	167	0.46	2.2 (1.6; 3.0)
High monocyte count
Age-group
18 - 64 years old	176	0.37	2.9 (1.5; 5.3)
≥65 years old	297	0.63	1.5 (1.2; 1.8)
Gender
Males	275	0.58	1.4 (1.1; 1.8)
Females	198	0.42	2.1 (1.6; 2.7)
High neutrophil count
Age-group
18 - 64 years old	64	0.31	2.4 (1.2; 4.9)
≥65 years old	140	0.69	2.0 (1.5; 2.7)
Gender
Males	103	0.5	2.3 (1.6; 3.4)
Females	101	0.5	2.7 (1.8; 4.0)
High metamyelocytes
Age-group
18 - 64 years old	56	0.35	2.9 (1.4; 5.7)
≥65 years old	105	0.65	2.2 (1.5; 3.2)
Gender
Males	101	0.63	2.2 (1.5; 3.2)
Females	60	0.37	2.9 (1.7; 5.0)
High platelet count
Age-group
18 - 64 years old	90	0.43	2.3 (1.3; 4.0)
≥65 years old	120	0.57	1.8 (1.3; 2.6)
Gender
Males	119	0.57	1.8 (1.3; 2.6)
Females	91	0.43	2.0 (1.3; 3.3)
Anaemia
Low haemoglobin
Age-group
18 - 64 years old	121	0.28	2.5 (1.7; 3.9)
≥65 years old	307	0.72	1.3 (1.1; 1.6)
Gender
Males	271	0.63	1.7 (1.4; 2.1)
Females	157	0.37	1.6 (1.1; 2.3)
Inflammatory anaemia
Age-group
18 - 64 years old	34	0.21	4.4 (2.1; 9.5)
≥65 years old	125	0.79	1.9 (1.4; 2.7)
Gender
Males	110	0.69	2.5 (1.8; 3.5)
Females	49	0.31	2.6 (1.3; 4.9)
Liver and metabolism
Low albumin
Age-group
18 - 64 years old	138	0.38	2.2 (1.5; 3.3)
≥65 years old	223	0.62	1.6 (1.3; 2.0)
Gender
Males	190	0.53	1.8 (1.4; 2.3)
Females	171	0.47	1.9 (1.4; 2.7)
High ALK
Age-group
18 - 64 years old	54	0.46	1.7 (0.7; 4.0)
≥65 years old	64	0.54	1.7 (1.0; 2.8)
Gender
Males	51	0.43	1.6 (0.8; 2.9)
Females	67	0.57	1.9 ( 1.0; 3.4)
High alkaline phosphatase
Age-group
18 - 64 years old	100	0.39	2.6 (1.6; 4.2)
≥65 years old	157	0.61	2.3 (1.7; 3.1)
Gender
Males	145	0.57	2.7 (2.0; 3.5)
Females	110	0.43	2.2 (1.5; 3.4)
High calcium
Age-group
18 - 64 years old	29	0.24	7.3 (3.5; 15.0)
≥65 years old	90	0.76	1.7 (1.1; 2.6)
Gender
Males	45	0.38	2.8 (1.6; 5.1)
Females	74	0.62	3.0 (1.9; 4.9)
High LDH
Age-group
18 - 64 years old	79	0.49	2.6 (1.5; 4.5)
≥65 years old	81	0.51	2.3 (1.5; 3.6)
Gender
Males	83	0.52	1.9 (1.2; 3.0)
Females	77	0.48	2.8 (1.7; 4.5)
